# Supplementary material for: Worsening Thrombotic Complication of Atherosclerotic Plaques Due to Neutrophils Extracellular Traps: A Systematic Review
Source: Biomedicines. 2023 Jan 2;11(1):113. doi: 10.3390/biomedicines11010113 (PMC9855935; doi:10.3390/biomedicines11010113)
Supplement: Supplementary file 1 [file biomedicines-11-00113-s001.zip]

Archive with 1 entries (1 files):
- biomedicines-2109602-supplementary.pdf
